# Supplementary material for: The Roles of Probiotics in the Gut Microbiota Composition and Metabolic Outcomes in Asymptomatic Post-Gestational Diabetes Women: A Randomized Controlled Trial
Source: Nutrients. 2022 Sep 19;14(18):3878. doi: 10.3390/nu14183878 (PMC9504400; doi:10.3390/nu14183878)
Supplement: Supplementary file 1 [file nutrients-14-03878-s001.zip]

Archive with 1 entries (1 files):
- nutrients-1866199-supplementary.xlsx
