# Supplementary material for: The Roles of Probiotics in the Gut Microbiota Composition and Metabolic Outcomes in Asymptomatic Post-Gestational Diabetes Women: A Randomized Controlled Trial
Source: Nutrients. 2022 Sep 19;14(18):3878. doi: 10.3390/nu14183878 (PMC9504400; doi:10.3390/nu14183878)
Supplement: Supplementary file 1 [file nutrients-14-03878-s001.zip › nutrients-1866199-supplementary.xlsx]

## Sheet: Table S1
Supplementary Table S1. Changes in dietary intake and physical activities of the participants during the 12-week intervention (n = 132).
Variables	Group	Baseline	End of Trial	Mean Difference	p
		(n = 66)	(n = 66)	(95% CI)
Macronutrient intake
Total energy intakes (kcal/day)	Probiotics	1600.82 ± 341.31	1602.10 ± 342.29	1.28 (−1.79, 4.35)	0.408
	Placebo	1606.88 ± 319.96	1609.76 ± 327.08	2.88 (−13.56, 19.32)	0.728
Carbohydrate (% total kcal)	Probiotics	58.21 ± 7.39	58.21 ± 7.95	0.01 (−0.11, 0.12)	0.437
	Placebo	56.03 ± 6.88	56.06 ± 7.17	0.03 (−0.81, 0.86)	0.695
Fat (% total kcal)	Probiotics	33.90 ± 4.72	33.93 ± 4.74	0.03 (−0.06, 0.121)	0.511
	Placebo	32.32 ± 4.71	32.38 ± 4.06	0.06 (−0.60, 0.72)	0.854
Proteins (% total kcal)	Probiotics	16.76 ± 2.42	16.81 ± 2.49	0.06 (−0.05, 0.17)	0.287
	Placebo	16.08 ± 2.46	15.90 ± 2.42	−0.19 (−0.44, 0.06)	0.13
Cholesterol intakes (mg/day)	Probiotics	224.05 ± 106.15	226.25 ± 105.17	2.20 (−4.70, 9.10)	0.527
	Placebo	215.46 ± 125.40	220.38 ± 120.90	4.92 (−1.31, 11.15)	0.12
Total dietary fiber (g/day)	Probiotics	6.45 ± 4.29	6.47 ± 3.87	0.02 (−0.32, 0.35)	0.908
	Placebo	4.65 ± 2.27	4.61 ± 2.23	−0.4 (−0.37, 0.29)	0.813
Physical activities (minutes/week)
Commuting	Probiotics	56.62 ± 49.87	49.76 ± 51.93	−6.86 (−11.45, −2.28)	0.004
	Placebo	62.05 ± 55.30	57.32 ± 56.77	−4.73 (−8.5,−0.92)	0.016
Leisure-time activities	Probiotics	40.89 ± 48.61	28.92 ± 42.14	−11.97 (−20.33, −3.61)	0.006
	Placebo	32.50 ± 39.78	30.61 ± 38.46	−1.89 (−5.80, 2.02)	0.337
Household activities	Probiotics	1491.71 ± 559.01	1510.80 ± 541.87	19.09 (−11.30, 49.48)	0.214
	Placebo	1520.99 ± 672.38	1537.96 ± 669.00	16.97 (−1.87, 35.81)	0.077
Activities at work	Probiotics	1470.98 ± 823.99	1365.08 ± 850.66	−105.91 (−191.88, −19.94)	0.017
	Placebo	1230.68 ± 935.24	1092.12 ± 870.74	−138.56 (−209.65, −67.48)	≤0.001
Total physical activities	Probiotics	3060.21 ± 640.84	2954.56 ± 666.80	−105.65 (−186.20, −25.11)	0.011
	Placebo	2846.21 ± 709.51	2718.00 ± 674.61	−128.21 (−196.48, −59.95)	≤0.001
Data are presented as mean ± standard deviation. The mean difference in dietary intake and physical activities within the group was tested using paired t-test.*p-value < 0.05,
**p-value < 0.01, and ***p-value < 0.001 were considered as statistically significant.

## Sheet: Table S2
Supplementary Table S2. Changes in biochemical and anthropometric outcomes among the participants during the 12-week intervention within the probiotics (n = 66) and placebo groups (n = 66).
Biomarkers	Group	Baseline	End of Trial	MD (95% CI)	p	Effect Size
Biochemical outcomes
FBG (mmol/L)	Probiotics	5.36 ± 1.14	5.16 ± 0.95	− 0.20 (−0.36, −0.030)	0.021*	0.079
	Placebo	5.00 ± 0.95	5.64 ± 1.75	0.64 (0.32, 0.95)	<0.001***	0.202
HbA1c (%)	Probiotics	5.66 ± 0.66	5.64 ± 0.62	− 0.02 (−0.11, 0.06)	0.585	0.005
	Placebo	5.66 ± 0.56	6.02 ± 1.13	0.36 (0.18, 0.55)	<0.001***	0.195
Total cholesterol (mmol/L)	Probiotics	4.91 ± 0.70	4.80 ± 0.72	−0.10 (−0.26, 0.05)	0.192	0.026
	Placebo	5.13 ± 0.85	5.17 ± 0.95	0.04 (−0.12, 0.18)	0.633	0.004
Triglycerides (mmol/L)	Probiotics	1.07 ± 0.77	1.02 ± 0.52	−0.05 (−0.16, 0.06)	0.381	0.012
	Placebo	1.26 ± 0.75	1.47 ± 1.02	0.21 (0.04, 0.39)	0.017*	0.085
hs-CRP (mg/L)	Probiotics	5.05 ± 3.50	3.80 ± 2.75	−1.25 (−1.96, −0.54)	0.001***	0.16
	Placebo	3.76 ± 3.03	4.46 ± 3.57	0.70 (−0.01, 1.40)	0.052	0.057
Anthropometric outcomes
BMI (kg/m2)	Probiotics	29.96 ± 4.67	29.95 ± 4.74	−0.01 (−0.32, 0.30)	0.96	0
	Placebo	27.87 ± 5.79	27.97 ± 7.98	0.98 (−1.09, 1.28)	0.869	0
Waist circumference (cm)	Probiotics	93.99 ± 10.39	92.05 ± 10.24	−1.93 (−3.01, −0.86)	0.001***	0.167
	Placebo	89.01 ± 9.78	91.32 ± 10.27	2.32 (1.15, 3.48)	<0.001***	0.194
Systolic blood pressure (mmHg)	Probiotics	115.74 ± 11.77	114.76 ± 13.02	−0.99 (1.14, −0.92)	0.36	0.013
	Placebo	116.41 ± 12.79	117.64 ± 13.60	1.23 (−0.99, 3.45)	0.273	0.018
Diastolic blood pressure (mmHg)	Probiotics	79.47 ± 10.97	79.18 ± 10.86	−0.29 (1.60, −0.31)	0.761	0.001
	Placebo	78.50 ± 10.48	81.27 ± 9.79	2.77 (0.61, 4.93)	0.013*	0.092
Data are presented as mean ± standard deviation. The mean difference of outcomes within the group was tested using GLM repeated-measures ANOVA.
*p-value < 0.05, **p-value < 0.01, and ***p-value < 0.001 were considered as statistically significant. FBG, fasting blood glucose; hs-CRP, high-sensitivity C-
reactive protein; BMI, body mass index; CI, confidence interval; GLM, general linear model; ANOVA, analysis of variance.

## Sheet: Table S3
Supplementary Table S3. Changes in biochemical and anthropometric outcomes during the 12-week intervention between the probiotics (n = 66) and placebo groups (n = 66).
Biomarkers	Repeated-measures ANOVA						ANCOVA
	MD (95% CI)	p1	Effect Size	p2	Effect Size		MD (95% CI)	p3	Effect Size
Biochemical outcomes
FBG (mmol/L)	−0.06 (−0.45, 0.33)	0.748	0.001	<0.001***	0.145		−0.81 (−1.16, −0.45)	<0.001***	0.135
HbA1c (%)	−0.19 (−0.43, 0.06)	0.142	0.017	<0.001***	0.102		−0.39 (−0.59, −0.19)	<0.001***	0.105
Total cholesterol (mmol/L)	−0.29 (−0.55, −0.04)	0.026*	0.037	0.201	0.013		−0.19 (−0.41, 0.02)	0.070*	0.025
Triglycerides (mmol/L)	−0.32 (−0.55, −0.10)	0.006**	0.057	0.012*	0.048		−0.29 (−0.49, −0.08)	0.007**	0.055
hs-CRP (mg/L)	0.31 (−0.69, 1.31)	0.537	0.003	<0.001***	0.104		−1.42 (−2.31, −0.52)	0.002***	0.071
Anthropometric outcomes
BMI (kg/m2)	2.04 (0.09, 4.00)	0.041*	0.032	0.863	0		−0.22 (−1.46, 1.02)	0.724	0.001
Waist circumference (cm)	2.85 (−0.56, 6.37)	0.101	0.021	<0.001***	0.181		−3.82 (−5.42, −2.22)	<0.001***	0.148
Systolic blood pressure (mmHg)	−1.77 (−5.93, 2.38)	0.4	0.005	0.153	0.016		−2.32 (−5.30, 0.66)	0.125	0.018
Diastolic blood pressure (mmHg)	−0.561 (−3.90, 2.78)	0.74	0.001	0.035*	0.034		−2.74 (−5.31, −0.17)	0.037*	0.033
Data are presented as mean ± standard deviation. The mean difference of outcomes between the group was tested using GLM repeated measures ANOVA and adjusted using ANCOVA.
p1 refers to p-value between the group, p2 refers to interaction p-value, and p3 refers to p-value after adjusted to baseline values *p-value < 0.05, **p-value < 0.01, and *p-value < 0.001 were considered as statistically significant.
FBG, fasting blood glucose; hs-CRP, high-sensitivity C-reactive protein; BMI, body mass index; GLM, general linear model; ANOVA, analysis of covariance; MD, mean difference; CI, confidence interval.

## Sheet: Table S4
Supplementary Table S4. Changes in glycemic and inflammatory biomarkers of the participants during the 12-week intervention within and between the probiotics (n = 15) and placebo groups (n =15).
Biomarkers	Group	Baseline	End of Trial	Within the group, p	Between the two groups, p
FSI (μIU/mL)	Probiotics	13.99 (54.43)	13.32 (34.33)	0.311	0.629
	Placebo	13.16 (51.45)	14.32 (66.21)	0.507
HOMA-IR	Probiotics	3.05 (18.37)	3.04 (6.28)	0.682	0.57
	Placebo	3.74 (14.45)	3.11 (6.28)	0.422
Active GLP-1 (pmol/L)	Probiotics	0.00 (1.25)	0.00 (0.43)	0.139	0.137
	Placebo	0.00 (0.93)	0.35 (0.78)	0.754
Interleukin-1β (pg/mL)	Probiotics	0.13 (0.01)	0.54 (0.37)	0.001***	0.494
	Placebo	0.13 (0.04)	0.63 (0.44)	0.001***
Interleukin-6 (pg/mL)	Probiotics	0.26 (0.53)	0.87 (1.36)	0.015**	0.561
	Placebo	0.29 (0.43)	1.07 (0.86)	0.001***
Interleukin-8 (pg/mL)	Probiotics	0.65 (1.54)	0.99 (1.08)	0.82	0.026**
	Placebo	0.80 (0.77)	2.95 (5.51)	0.006**
Data are presented as median (interquartile range). The difference within and between the two groups was tested using Wilcoxon test and Mann-Whitney U test, respectively.
*p-value < 0.05, **p-value < 0.01, and ***p-value < 0.001 were considered as statistically significant. HOMA-IR, homeostasis model assessment of insulin resistance; GLP; glucagon-like peptide.

## Sheet: Table S5
Supplementary Table S5. Relative abundance of top 10 gut microbial phyla pre- and post-intervention.
Phyla	Pre-probiotics	Post-probiotics	Pre-Placebo	Post-Placebo
Bacteroidetes	0.529755	0.362422	0.564244	0.332134
Firmicutes	0.336389	0.497226	0.333619	0.566053
Fusobacteria	0.011235	0.055612	0.005336	0.013333
Proteobacteria	0.074584	0.044958	0.041913	0.044293
Verrucomicrobia	0.017316	0.000276	0.023545	0.010972
Actinobacteria	0.025874	0.034949	0.029177	0.031882
Lentisphaerae	1.7e-05	0.002171	9e-06	8e-06
Euryarchaeota	0.001958	4.1e-05	1.9e-05	0.000131
Nitrospirae	0.000535	3e-05	8.4e-05	0
Acidobacteria	0.000578	0.000229	0.000426	0
Others	0.00176	0.002085	0.001627	0.001194

## Sheet: Figure S1
		Supplementary Figure S1. Predictions of gut microbial functions and metabolic pathways pre- and post-intervention. (A) Annotated in COG database; (B) Annotated in KO database.

## Sheet: Table S6
Supplementary Table S6. Predictions of gut microbial functions pre- and post-intervention annotated in the Clusters of Orthologous Group (COG) database.
	Pre-Probiotics												Post-Probiotics												Pre-Placebo												Post-Placebo
COG Functional Category/ Participant's ID	FPT2	FPT4	FPT6	FPT8	FPT10	FPT12	FPT14	FPT16	FPT18	FPT20	FPT22	FPT24	FAT2	FAT4	FAT6	FAT8	FAT10	FAT12	FAT14	FAT16	FAT18	FAT20	FAT22	FAT24	FPT1	FPT3	FPT5	FPT7	FPT9	FPT11	FPT13	FPT15	FPT17	FPT19	FPT21	FPT23	FAT1	FAT3	FAT5	FAT7	FAT9	FAT11	FAT13	FAT15	FAT17	FAT19	FAT21	FAT23
Amino acid transport and metabolism	1558	2761	1880	4950	385	2312	4471	3874	4017	2371	1817	7414	700	837	1884	1322	1426	1379	5914	3562	1968	3117	3658	51	1670	5962	5674	860	1578	1410	3241	2111	1516	872	2053	820	2409	3498	1681	4290	2206	2301	227	2193	2085	2693	889	2306
Carbohydrate transport and metabolism	1255	8375	3354	4136	549	14477	5011	7623	2001	4608	12585	5559	2569	8615	2468	1818	97	299	644	186	79	64	50	46	2339	13117	1249	633	13206	1303	3844	5917	13741	5875	1830	1655	5040	6090	1305	2649	761	94	630	154	646	308	112	220
Cell motility	53	2	0	0	0	145	75	120	41	73	1	0	269	0	0	0	0	0	0	0	0	0	0	0	0	0	0	0	0	0	88	1341	115	69	38	0	1	0	0	0	0	2	0	26	0	0	0	25
Cell wall membrane envelope biogenesis	17	60	106	262	1598	753	26	23	62	33	50	240	14	46	47	139	5	22	3585	3	8	82	95	16	508	59	440	309	183	1224	44	103	44	279	193	421	338	94	286	48	1370	558	48	316	1727	3081	2345	302
Defense mechanisms	66	221	88	189	102	32	374	207	1016	950	78	81	156	107	1122	356	21	48	5	3	21	131	142	0	51	209	2753	263	97	145	93	411	64	369	154	165	546	767	3573	1101	1	16	2	19	1	5	2	33
Energy production and conversion	73	430	23	29	328	252	1083	223	86	270	52	31	111	526	64	409	3	210	132	0	4	315	232	0	27	74	22	16	24	455	262	2670	301	412	3615	29	106	38	9	45	1	468	96	547	2	15	2852	732
Function unknown	987	811	1276	1281	1186	637	942	1791	3429	4264	973	653	1108	847	3281	5560	3106	1234	360	3561	3757	7103	7438	17	1325	1209	1955	3140	1111	867	1071	3609	2544	5018	5256	768	2608	6314	5398	4752	2685	2100	2090	1811	2672	2899	1158	1730
General function prediction only	521	2105	350	1291	462	1668	4324	2696	3005	1926	1743	1457	1174	1638	1223	2676	424	262	3100	4323	355	1577	1596	105	2420	2340	2083	384	569	444	1467	2495	3100	1376	2532	487	2060	2935	2221	1899	1262	895	200	778	1200	847	1195	614
Inorganic ion transport and metabolism	124	55	429	192	78	135	346	379	715	567	154	342	110	552	973	1246	141	102	510	120	324	249	256	8	117	141	1919	145	153	66	175	328	5687	535	1143	59	254	322	493	270	984	136	31	51	753	704	74	38
Intracellular trafficking secretion and vesicular transport	53	2	0	0	0	145	75	120	41	73	1	0	269	0	0	0	0	0	0	0	0	0	0	0	0	0	0	0	0	0	88	1341	115	69	38	0	1	0	0	0	0	2	0	26	0	0	0	25
Lipid transport and metabolism	2	0	0	0	0	39	2086	96	223	230	0	0	3	0	0	0	0	1	390	0	0	0	25	0	5	5	0	0	0	0	77	102	85	96	154	0	544	0	0	0	0	0	0	0	0	0	3	0
Nucleotide transport and metabolism	168	24	12297	571	174	6	5	4	16	3	940	520	354	516	11386	294	2	0	2	3	1	4	4	0	2	125	262	180	7426	1460	5	4	7	2064	3	287	615	649	225	283	311	994	1	1574	91	32	0	1806
Posttranslational modification protein turnover chaperones	356	2022	564	565	384	143	207	622	1030	1834	2343	205	292	1884	651	2375	150	1108	67	142	385	141	99	581	201	349	698	418	1977	189	230	409	1258	386	601	468	413	1152	674	915	851	162	19	146	737	174	234	107
Replication recombination and repair	816	1424	3143	2421	2143	1991	740	2684	1224	2377	559	349	705	3015	3166	353	7980	111	139	2535	3975	2754	2891	17	181	379	2846	2156	406	1821	6617	4478	1270	2569	693	793	362	1151	2736	3794	272	3606	303	3255	263	312	85	2801
Secondary metabolites biosynthesis transport and catabolism	9	20	10	32	8	13	95	103	111	189	8	10	22	75	44	200	101	27	65	95	172	238	231	1	24	39	139	43	71	13	44	82	242	38	208	21	72	152	182	120	206	87	23	70	206	121	43	54
Signal transduction mechanisms	103	941	369	306	57	95	40	44	549	101	2256	381	47	196	25	1855	33	1035	15	4	102	220	118	1	133	121	270	85	112	62	46	88	51	17	156	128	95	257	162	74	212	29	66	20	136	47	120	10
Translation ribosomal structure and biogenesis	762	3077	1653	787	842	964	1911	2866	2673	867	912	2919	4170	7242	2043	598	258	3617	9210	1863	926	947	435	183	1857	921	1281	2507	4865	1557	4890	975	853	529	748	443	1037	875	1360	2579	1980	7109	10819	9139	1798	1396	495	8256

## Sheet: Table S7
Supplementary Table S7. Predictions of gut microbial metabolic pathways pre- and post-intervention annotated in the Kyoto Encyclopedia of Genes and Genomes (KEGG) Orthologs (0) database.
	Pre-Probiotics												Post-Probiotics												Pre-Placebo												Post-Placebo
KEEG metabolism/Participant's ID	FPT2	FPT4	FPT6	FPT8	FPT10	FPT12	FPT14	FPT16	FPT18	FPT20	FPT22	FPT24	FAT2	FAT4	FAT6	FAT8	FAT10	FAT12	FAT14	FAT16	FAT18	FAT20	FAT22	FAT24	FPT1	FPT3	FPT5	FPT7	FPT9	FPT11	FPT13	FPT15	FPT17	FPT19	FPT21	FPT23	FAT1	FAT3	FAT5	FAT7	FAT9	FAT11	FAT13	FAT15	FAT17	FAT19	FAT21	FAT23
Amino acid metabolism	3928	2922	2345	5324	883	3272	8684	4666	5279	4770	5071	7689	1221	975	2227	1910	1552	1566	6059	6666	2763	3457	4095	70	2115	6485	6030	1058	2306	1902	4539	2569	1847	1943	3218	1656	4726	3896	2262	6406	2772	2560	321	2446	2421	3185	2470	2517
Biosynthesis of other secondary metabolites	38	26	26	43	52	80	2490	239	414	463	11	14	57	77	73	204	101	243	1064	270	172	260	273	1	31	50	179	101	81	20	238	221	336	801	384	28	652	161	242	225	207	97	67	78	206	121	50	57
Carbohydrate metabolism	2549	9817	3584	6803	1364	15750	12459	9335	6914	6845	13703	7410	3119	9550	4219	3192	1193	1811	9258	4155	1537	2769	3385	81	2873	15417	5895	1221	14211	3009	6670	10155	14636	6854	7193	2197	7402	7653	2885	7485	1340	2830	931	3036	1107	1177	3336	3370
Energy metabolism	83	526	96	417	336	324	3933	363	1106	601	139	1397	188	587	1414	561	909	1412	4836	1422	1132	439	339	19	150	223	591	152	868	536	1783	3410	383	284	4294	105	842	519	175	800	307	1536	206	1490	246	674	1421	1847
Glycan biosynthesis and metabolism	1228	8369	3338	4125	505	14449	4702	7583	1921	4564	12582	5555	2537	8613	2439	1814	97	84	35	11	79	42	33	46	2337	13111	1209	575	13196	1296	3727	5880	13732	5208	1808	1648	5004	6081	1245	2544	760	84	586	146	646	308	108	217
Lipid metabolism	3550	8447	3363	4343	682	14573	4754	7741	2011	5612	15710	5622	2943	8627	2515	1971	219	116	57	48	859	323	407	46	2385	13173	1304	661	13772	1719	3893	5992	13793	5603	2376	1817	5060	6116	1297	2624	921	273	669	369	706	317	1637	417
Metabolism of other amino acids	98	1404	231	146	180	359	55	96	203	335	129	327	50	1264	672	657	281	67	4	175	407	404	290	174	93	118	245	196	165	54	271	225	950	339	695	262	86	200	116	222	786	299	196	277	722	162	1549	274
Metabolism of terpenoids and polyketides	0	7	6	2	102	49	28	48	16	22	0	2	0	0	38	122	3	22	0	0	2	2	0	0	0	28	5	8	5	8	43	46	43	294	541	2	1	1	0	0	0	0	54	0	1	1	1527	0
Nucleotide metabolism	266	175	12345	1172	215	1310	530	2113	583	1889	1279	656	459	708	11483	348	6	21	92	2011	5	2667	2795	12	88	368	857	608	7478	1519	4403	412	920	2440	148	567	800	1433	1372	2138	492	1017	110	1608	272	101	52	1831
Xenobiotics biodegradation and metabolism	25	976	11	44	114	94	2124	158	266	373	20	14	22	721	288	155	3	32	390	8	3	6	37	85	31	46	21	93	18	16	149	164	910	409	709	228	576	25	26	77	686	19	57	0	676	131	1530	1
